# Supplementary material for: Promoting Women’s Well-Being: A Systematic Review of Protective Factors for Work–Family Conflict
Source: Int J Environ Res Public Health. 2023 Oct 28;20(21):6992. doi: 10.3390/ijerph20216992 (PMC10649984; doi:10.3390/ijerph20216992)
Supplement: Supplementary file 1 [file ijerph-20-06992-s001.zip]

Archive with 1 entries (1 files):
- ijerph-2612554-supplementary.pdf
